# Supplementary material for: Sensitivity to vocal emotions emerges in newborns at 37 weeks gestational age
Source: eLife. 2024 Sep 20;13:RP95393. doi: 10.7554/eLife.95393 (PMC11415075; doi:10.7554/eLife.95393)
Supplement: Supplementary file 1. [file elife-95393-supp1.zip]

Archive with 24 entries (21 files):
- experimental sounds/
- experimental sounds/nonvocal/
- experimental sounds/nonvocal/nonvocal-dada-happy.wav
- experimental sounds/nonvocal/nonvocal-dada-neutral.wav
- experimental sounds/nonvocal/nonvocal-dudu-happy.wav
- experimental sounds/nonvocal/nonvocal-dudu-neutral.wav
- experimental sounds/nonvocal/nonvocal-gege-happy.wav
- experimental sounds/nonvocal/nonvocal-gege-neutral.wav
- experimental sounds/nonvocal/nonvocal-keke-happy.wav
- experimental sounds/nonvocal/nonvocal-keke-neutral.wav
- experimental sounds/nonvocal/nonvocal-tutu-happy.wav
- experimental sounds/nonvocal/nonvocal-tutu-neutral.wav
- experimental sounds/ratings averaged across 20 adults.xlsx
- experimental sounds/vocal/
- experimental sounds/vocal/dada-happy.wav
- experimental sounds/vocal/dada-neutral.wav
- experimental sounds/vocal/dudu-happy.wav
- experimental sounds/vocal/dudu-neutral.wav
- experimental sounds/vocal/gege-happy.wav
- experimental sounds/vocal/gege-neutral.wav
- experimental sounds/vocal/keke-happy.wav
- experimental sounds/vocal/keke-neutral.wav
- experimental sounds/vocal/tutu-happy.wav
- experimental sounds/vocal/tutu-neutral.wav
