# Supplementary material for: Sensitivity to vocal emotions emerges in newborns at 37 weeks gestational age
Source: eLife. 2024 Sep 20;13:RP95393. doi: 10.7554/eLife.95393 (PMC11415075; doi:10.7554/eLife.95393)
Supplement: Source code 1. [file elife-95393-code1.zip]

Archive with 1 entries (1 files):
- eLife-VOR-RA-2023-95393/Matlab script detailing the preprocessing steps.asv
