# Supplementary material for: Sensitivity to vocal emotions emerges in newborns at 37 weeks gestational age
Source: eLife. 2024 Sep 20;13:RP95393. doi: 10.7554/eLife.95393 (PMC11415075; doi:10.7554/eLife.95393)
Supplement: Source code 1. [file elife-95393-code1.zip › eLife-VOR-RA-2023-95393/Matlab script detailing the preprocessing steps.asv]

clear
clc
close all

fs=1000;

rp = 0.3;        % Passband ripple
rs = 30;         % Stopband ripple
f=[0.01 0.1];% Cutoff frequencies
a = [0 1]; % Desired amplitudes
% Compute deviations
dev = [10^(-rs/20) (10^(rp/20)-1)/(10^(rp/20)+1)]; 
[n,fo,ao,w] = firpmord(f,a,dev,fs);
if rem(n,2)  
   n=n+1;
end
b_highpass = firpm(n,fo,ao,w);

Rp=3;Rs=12;   
Wp=30/(fs/2);  
Ws=35/(fs/2); 
[N,Wn]=buttord(Wp,Ws,Rp,Rs);
[b_lowpass,a_lowpass]=butter(N,Wn);

% vocal: happy 1 (60), neutral 2 (240)
% nonvocal: computer happy 3 (60), computer neutral 4 (240)
for i=113
    i
    dir=['J:\erp\mat\' num2str(i) '.mat'];
 	load(dir);
    ref=(data(:,7)+data(:,8))./2;
    data_valid=zeros(length(ref),8);
    for j=1:6
        data_valid(:,j)=filtfilt(b_highpass,1,(data(:,j)-ref));
        data_valid(:,j)=filtfilt(b_lowpass,a_lowpass,data_valid(:,j));
    end
    data_valid(:,7)=filtfilt(b_highpass,1,(data(:,9)-ref));
    data_valid(:,7)=filtfilt(b_lowpass,a_lowpass,data_valid(:,7));
    data_valid(:,8)=filtfilt(b_highpass,1,(data(:,10)-ref));
    data_valid(:,8)=filtfilt(b_lowpass,a_lowpass,data_valid(:,8));
    
    vocal_happy=marker(:,1)==1;
    vocal_neutral=marker(:,1)==2;
    nonvocal_happy=marker(:,1)==3;
    nonvocal_neutral=marker(:,1)==4;
    
    marker_vocal_happy=marker(vocal_happy==1,2);
    marker_vocal_neutral=marker(vocal_neutral==1,2);
    marker_nonvocal_happy=marker(nonvocal_happy==1,2);
    marker_nonvocal_neutral=marker(nonvocal_neutral==1,2);
    
    trial_num(i,1)=length(marker_vocal_happy);
    trial_num(i,2)=length(marker_vocal_neutral);
    trial_num(i,3)=length(marker_nonvocal_happy);
    trial_num(i,4)=length(marker_nonvocal_neutral);
       
    % t=-200:1:1000-1
    trial_vocal_happy=zeros(1200,8,trial_num(i,1));
    trial_vocal_neutral=zeros(1200,8,trial_num(i,2));
    trial_nonvocal_happy=zeros(1200,8,trial_num(i,3));
    trial_nonvocal_neutral=zeros(1200,8,trial_num(i,4));
           
    for x=1:trial_num(i,1)
        for y=1:8
            trial_vocal_happy(1:1200,y,x)=data_valid(marker_vocal_happy(x)-200:marker_vocal_happy(x)+999,y)-...
                mean(data_valid(marker_vocal_happy(x)-200:marker_vocal_happy(x)-1,y));
        end
    end
    for x=1:trial_num(i,2)
        for y=1:8
            trial_vocal_neutral(1:1200,y,x)=data_valid(marker_vocal_neutral(x)-200:marker_vocal_neutral(x)+999,y)-...
                mean(data_valid(marker_vocal_neutral(x)-200:marker_vocal_neutral(x)-1,y));
        end
    end
    for x=1:trial_num(i,3)
        for y=1:8
            trial_nonvocal_happy(1:1200,y,x)=data_valid(marker_nonvocal_happy(x)-200:marker_nonvocal_happy(x)+999,y)-...
                mean(data_valid(marker_nonvocal_happy(x)-200:marker_nonvocal_happy(x)-1,y));
        end
    end
    for x=1:trial_num(i,4)
        for y=1:8
            trial_nonvocal_neutral(1:1200,y,x)=data_valid(marker_nonvocal_neutral(x)-200:marker_nonvocal_neutral(x)+999,y)-...
                mean(data_valid(marker_nonvocal_neutral(x)-200:marker_nonvocal_neutral(x)-1,y));
        end
    end
    
    save_dir=['J:\erp\epoch\' num2str(i) '_epoch.mat'];
    save(save_dir,'trial_vocal_happy','trial_vocal_neutral','trial_nonvocal_happy','trial_nonvocal_neutral');
end
